# Supplementary material for: Tetra­kis(pyridine-2-carboxyl­ato-κ2 N,O)palladium(IV) dihydrate
Source: Acta Crystallogr Sect E Struct Rep Online. 2009 Oct 3;65(Pt 11):m1274. doi: 10.1107/S1600536809039270 (PMC2971183; doi:10.1107/S1600536809039270)
Supplement: Supplementary file 2 [file e-65-m1274-Isup2.hkl]

# 
# h,k,l, Fc-squared, Fo-squared, sigma(Fo-squared) and status flag 
# 
data_I
_shelx_title ' [Pd(pic)4].2H2O' 
_shelx_refln_list_code          4 
_shelx_F_calc_maximum      153.73 
_exptl_crystal_F_000       636.00 
_reflns_d_resolution_high  0.7506 
 
loop_ 
 _symmetry_equiv_pos_as_xyz 
 'x, y, z' 
 '-x+1/2, -y+1/2, z' 
 '-y, x+1/2, z+1/2' 
 'y+1/2, -x, z+1/2' 
 '-x, -y, -z' 
 'x-1/2, y-1/2, -z' 
 'y, -x-1/2, -z-1/2' 
 '-y-1/2, x, -z-1/2' 
 
_cell_length_a    11.1621 
_cell_length_b    11.1621 
_cell_length_c     9.5880 
_cell_angle_alpha  90.000 
_cell_angle_beta   90.000 
_cell_angle_gamma  90.000 
 
_shelx_F_squared_multiplier     1.000 
 
loop_ 
 _refln_index_h 
 _refln_index_k 
 _refln_index_l 
 _refln_F_squared_calc 
 _refln_F_squared_meas 
 _refln_F_squared_sigma 
 _refln_observed_status 
   1   1   0    17842.88    17205.33    433.83 o 
   0   2   0     6697.39     6036.85     53.34 o 
   2   2   0       76.02       72.88      6.51 o 
  -1   3   0     2628.33     1806.86     35.89 o 
   1   3   0     6358.28     7037.55     95.98 o 
   3   3   0      846.84     1019.87     25.91 o 
  -2   4   0     9459.34     8760.24    108.57 o 
   0   4   0    10069.29     8906.71     99.11 o 
   2   4   0     6288.73     6106.41     59.25 o 
   4   4   0     5117.72     5000.63     48.63 o 
  -3   5   0     2103.89     2267.21     52.23 o 
  -1   5   0       45.93       85.25     17.29 o 
   1   5   0     8021.23     8404.12     82.54 o 
   3   5   0     2506.42     2569.02     43.60 o 
   5   5   0     5496.30     5591.61     57.35 o 
  -4   6   0     4242.12     4368.93     69.89 o 
  -2   6   0     1964.83     1956.91     50.34 o 
   0   6   0     2560.00     2595.50     46.56 o 
   2   6   0    12627.53    12951.01    112.52 o 
   4   6   0     7076.71     7131.47     64.64 o 
   6   6   0      163.84      226.81     22.20 o 
  -5   7   0     1057.80     1056.36     39.41 o 
  -3   7   0     3283.38     3169.09     69.67 o 
  -1   7   0      107.63      111.81     36.94 o 
   1   7   0     3956.68     4100.42     70.81 o 
   3   7   0     1073.16     1209.55     33.20 o 
   5   7   0     1837.75     1839.28     36.05 o 
   7   7   0       94.72       99.47     22.84 o 
  -6   8   0      334.90      364.80     27.96 o 
  -4   8   0     4517.33     4424.48     78.72 o 
  -2   8   0     2163.27     2167.42     61.12 o 
   0   8   0      445.46      488.91     35.82 o 
   2   8   0     2618.83     2795.98     62.17 o 
   4   8   0     2167.14     2189.63     44.31 o 
   6   8   0     2499.93     2496.69     58.98 o 
   8   8   0      908.61      943.33     41.83 o 
  -7   9   0     1309.84     1185.04     46.84 o 
  -5   9   0     1369.33     1279.97     50.99 o 
  -3   9   0     1551.30     1454.42     55.17 o 
  -1   9   0     1231.00     1319.00     52.75 o 
   1   9   0     1002.02      997.20     40.27 o 
   3   9   0     1821.96     1855.09     43.29 o 
   5   9   0     3133.08     3093.63     57.38 o 
   7   9   0      960.99      890.55     49.02 o 
   9   9   0      798.31      824.58     61.81 o 
  -8  10   0      862.76      784.04     49.59 o 
  -6  10   0     1076.56     1043.86     45.25 o 
  -4  10   0     1934.65     1888.83     65.00 o 
  -2  10   0     2328.13     2325.09     70.26 o 
   0  10   0     1178.74     1221.81     45.83 o 
   2  10   0     1827.75     1890.84     53.70 o 
   4  10   0      861.20      907.13     43.76 o 
   6  10   0     1231.77     1189.10     61.18 o 
   8  10   0      416.35      547.60     52.86 o 
  10  10   0      479.40      500.83     60.39 o 
  -9  11   0      229.24      144.59     29.08 o 
  -7  11   0      407.11      349.86     32.27 o 
  -5  11   0      841.94      731.14     47.08 o 
  -3  11   0     1314.83     1186.47     55.88 o 
  -1  11   0      852.70      928.42     43.37 o 
   1  11   0      275.07      249.16     27.35 o 
   3  11   0      527.33      532.70     39.35 o 
   5  11   0      339.38      272.06     42.69 o 
   7  11   0      390.22      158.56    152.30 o 
   9  11   0      248.85       95.05    124.08 o 
  -8  12   0      226.13      246.36     37.03 o 
  -6  12   0      234.26      232.32     38.23 o 
  -4  12   0      695.72      642.51     45.72 o 
  -2  12   0      577.41      654.24     39.99 o 
   0  12   0      848.83      831.38     53.08 o 
   2  12   0      459.08      459.09     38.33 o 
   4  12   0      264.82      280.59     32.94 o 
   6  12   0      809.65      846.93     89.18 o 
   8  12   0      127.81       57.53     79.65 o 
  -7  13   0      321.88      320.11     54.29 o 
  -5  13   0      147.21       92.31     28.83 o 
  -3  13   0      461.62      450.84     54.55 o 
  -1  13   0      912.56      815.91     64.14 o 
   1  13   0      864.14      786.96     80.65 o 
   3  13   0      130.40       67.92     39.30 o 
   5  13   0      570.42      623.14     81.88 o 
   7  13   0      538.24      566.69     82.90 o 
  -4  14   0      363.59      369.95     65.42 o 
  -2  14   0      516.99      554.55     58.99 o 
   0  14   0      937.22      927.81     55.93 o 
   2  14   0      277.99      322.26     73.08 o 
   4  14   0      246.49       31.45     24.89 o 
   0   1   1    12465.16    12336.57    124.73 o 
   1   1   1     1414.72     1204.18     11.54 o 
  -1   2   1    11967.62    11216.95     68.41 o 
   0   2   1      803.94      754.13     10.62 o 
   1   2   1    11980.79    11578.00     77.35 o 
   2   2   1     4643.27     4244.39     34.31 o 
  -2   3   1       47.15      108.07      6.70 o 
  -1   3   1        3.10        4.11      3.66 o 
   0   3   1     7502.20     7289.44     50.92 o 
   1   3   1       41.69       50.03      6.46 o 
   2   3   1     1723.45     1812.63     23.96 o 
   3   3   1      655.79      601.21     13.52 o 
  -3   4   1     2507.97     2478.74     26.61 o 
  -2   4   1      567.39      554.02     11.70 o 
  -1   4   1      130.58      169.30      7.45 o 
   0   4   1      704.23      668.62     13.72 o 
   1   4   1     6456.60     6459.67     50.12 o 
   2   4   1      176.44      179.91     10.26 o 
   3   4   1     6689.74     6807.71     48.88 o 
   4   4   1        5.46        3.70      5.34 o 
  -4   5   1     4930.03     4885.06     44.06 o 
  -3   5   1      376.17      336.95     11.31 o 
  -2   5   1     1328.11     1349.10     23.94 o 
  -1   5   1      183.99      154.61      9.66 o 
   0   5   1     3125.09     3159.50     32.53 o 
   1   5   1       56.09       58.30      7.20 o 
   2   5   1    11519.32    11501.63     81.31 o 
   3   5   1      308.68      268.30     12.30 o 
   4   5   1     4889.79     4999.15     42.68 o 
   5   5   1      125.67      149.65     10.89 o 
  -5   6   1     1869.07     1880.46     33.13 o 
  -4   6   1        3.06        3.97      5.78 o 
  -3   6   1     3084.02     3092.22     35.86 o 
  -2   6   1       92.30       87.17     11.51 o 
  -1   6   1     3954.70     3925.67     45.49 o 
   0   6   1     2945.07     2945.96     37.79 o 
   1   6   1     4192.41     4235.21     42.65 o 
   2   6   1       45.02       50.70      8.28 o 
   3   6   1     4098.96     4268.32     45.12 o 
   4   6   1        6.17       15.65      7.11 o 
   5   6   1      730.83      740.24     20.60 o 
   6   6   1      653.34      616.98     22.53 o 
  -6   7   1     1177.72     1247.66     39.77 o 
  -5   7   1      166.30      154.78     15.75 o 
  -4   7   1     2268.42     2282.22     40.95 o 
  -3   7   1      110.73      123.66     13.72 o 
  -2   7   1     3787.48     3745.35     53.71 o 
  -1   7   1       56.42       62.11     12.49 o 
   0   7   1     1778.80     1810.98     26.89 o 
   1   7   1       13.16       18.89      6.92 o 
   2   7   1     2319.99     2262.13     30.11 o 
   3   7   1      203.61      190.72     13.61 o 
   4   7   1     1225.05     1315.47     28.87 o 
   5   7   1       11.85       23.53     10.00 o 
   6   7   1      971.73     1011.87     33.40 o 
   7   7   1       27.47       21.23     11.21 o 
  -7   8   1     1047.62     1094.31     32.86 o 
  -6   8   1      431.80      392.86     23.82 o 
  -5   8   1     1075.00     1067.09     31.44 o 
  -4   8   1       41.99       52.43     12.90 o 
  -3   8   1     2561.58     2600.78     51.66 o 
  -2   8   1       27.15       36.29     14.70 o 
  -1   8   1     1476.05     1514.45     37.56 o 
   0   8   1      299.26      306.97     20.74 o 
   1   8   1      686.70      719.78     18.46 o 
   2   8   1      528.03      496.19     17.94 o 
   3   8   1     2729.24     2815.21     36.88 o 
   4   8   1      248.11      231.66     15.37 o 
   5   8   1     1173.64     1194.18     29.19 o 
   6   8   1      598.51      580.83     24.72 o 
   7   8   1     1151.04     1164.44     33.38 o 
   8   8   1        1.64        0.40     11.02 o 
  -8   9   1      936.72      948.86     33.01 o 
  -7   9   1        0.22        4.89     11.46 o 
  -6   9   1      513.67      500.00     30.14 o 
  -5   9   1       25.59       27.61     11.12 o 
  -4   9   1     2421.03     2328.47     49.22 o 
  -3   9   1       89.92       80.56     17.87 o 
  -2   9   1     1517.87     1458.00     40.01 o 
  -1   9   1      242.73      263.82     21.74 o 
   0   9   1     1037.62     1074.20     34.53 o 
   1   9   1        8.22        0.92     12.02 o 
   2   9   1     1651.11     1701.65     37.17 o 
   3   9   1       10.45       13.24      9.25 o 
   4   9   1     2243.77     2290.00     49.27 o 
   5   9   1      286.63      288.57     15.83 o 
   6   9   1      860.68      892.56     29.22 o 
   7   9   1        9.91       26.21     12.06 o 
   8   9   1      668.02      673.46     28.51 o 
   9   9   1       32.65       43.87     13.02 o 
  -9  10   1      593.39      564.78     30.95 o 
  -8  10   1        2.44       -9.82      9.82 o 
  -7  10   1      885.46      899.24     33.32 o 
  -6  10   1       48.77       29.90     13.00 o 
  -5  10   1      642.72      638.80     30.21 o 
  -4  10   1        0.40       -5.02     10.53 o 
  -3  10   1     1758.79     1862.21     59.18 o 
  -2  10   1        3.61       -4.47     12.39 o 
  -1  10   1      855.90      928.56     33.75 o 
   0  10   1        5.37       -0.48     12.80 o 
   1  10   1      978.17     1031.77     34.62 o 
   2  10   1      125.07      125.35     17.42 o 
   3  10   1      782.37      804.23     31.11 o 
   4  10   1       12.80       19.42     13.55 o 
   5  10   1     1378.20     1408.67     44.50 o 
   6  10   1        0.06      -10.28     10.28 o 
   7  10   1      548.91      550.55     26.45 o 
   8  10   1        3.72        4.79     10.69 o 
   9  10   1      383.98      365.54     26.97 o 
  10  10   1        4.01       24.88     12.78 o 
  -9  11   1       28.08       25.83     12.86 o 
  -8  11   1      752.59      796.71     35.73 o 
  -7  11   1      121.11      172.21     19.32 o 
  -6  11   1      515.17      478.13     28.91 o 
  -5  11   1      104.41      122.61     21.34 o 
  -4  11   1      518.69      499.17     28.80 o 
  -3  11   1       10.43        1.48     12.47 o 
  -2  11   1      935.71      941.89     42.70 o 
  -1  11   1        2.50       -3.37     12.03 o 
   0  11   1     1078.94     1040.07     36.18 o 
   1  11   1       90.30       86.49     15.37 o 
   2  11   1      524.98      544.37     28.89 o 
   3  11   1       42.19       62.11     16.91 o 
   4  11   1      920.70      920.63     37.33 o 
   5  11   1      108.34      106.04     22.22 o 
   6  11   1      955.85      926.38     44.97 o 
   7  11   1        0.07      -13.45     13.45 o 
   8  11   1      309.24      344.88     71.43 o 
   9  11   1       27.29       19.75     15.18 o 
  -8  12   1        3.99        2.39     11.44 o 
  -7  12   1      553.57      590.57     32.20 o 
  -6  12   1      182.54      224.59     24.85 o 
  -5  12   1      192.02      182.10     22.78 o 
  -4  12   1        0.40       -3.85     13.17 o 
  -3  12   1      587.28      543.24     31.07 o 
  -2  12   1       12.89       18.02     14.46 o 
  -1  12   1      910.56      961.66     37.59 o 
   0  12   1       22.56       19.90     13.24 o 
   1  12   1      819.64      774.20     37.74 o 
   2  12   1        9.33       17.33     14.70 o 
   3  12   1      578.92      572.99     32.54 o 
   4  12   1      232.97      279.11     26.34 o 
   5  12   1      690.00      671.92     46.53 o 
   6  12   1        1.39       10.68     11.02 o 
   7  12   1      328.44      370.08     90.67 o 
   8  12   1        7.61        4.86     12.92 o 
  -7  13   1      164.64      227.45     26.70 o 
  -6  13   1      525.72      544.33     34.28 o 
  -5  13   1        9.88       16.14     14.74 o 
  -4  13   1      418.33      460.15     42.69 o 
  -3  13   1        6.33        7.41      9.54 o 
  -2  13   1      898.21      823.37     68.36 o 
  -1  13   1      156.69      153.40     19.84 o 
   0  13   1      693.92      679.32     33.71 o 
   1  13   1       32.02       20.26     14.75 o 
   2  13   1      556.95      500.59     35.57 o 
   3  13   1        2.82        2.28     13.82 o 
   4  13   1      402.49       25.16     15.59 o 
   5  13   1        1.15      -10.44     10.58 o 
   6  13   1      270.24      169.63     86.88 o 
   7  13   1       65.40       14.30     32.27 o 
  -4  14   1       33.98       15.86     15.69 o 
  -3  14   1      455.41      548.64     41.61 o 
  -2  14   1        1.90        8.50      8.72 o 
  -1  14   1      452.47      462.94     44.60 o 
   0  14   1        1.79        9.43     12.31 o 
   1  14   1      284.43      304.68     34.29 o 
   2  14   1       13.97        3.64     13.38 o 
   3  14   1      242.18      166.69     37.65 o 
   4  14   1       30.80       32.85     22.77 o 
   0   0   2     2431.58     2033.80     32.76 o 
   0   1   2      186.95      304.97      9.30 o 
   1   1   2     2197.99     2579.40     26.00 o 
  -1   2   2      131.93      213.72      9.05 o 
   0   2   2     3639.19     3604.52     29.35 o 
   1   2   2    14304.71    12121.54     79.74 o 
   2   2   2    23633.13    20821.04    198.41 o 
  -2   3   2       31.71       57.61      6.21 o 
  -1   3   2     4469.32     4620.87     36.88 o 
   0   3   2       20.15        0.67      4.66 o 
   1   3   2     2912.83     3092.43     31.76 o 
   2   3   2     4776.09     4125.06     39.32 o 
   3   3   2     6859.67     6980.45     50.53 o 
  -3   4   2      711.26      632.72     15.37 o 
  -2   4   2      587.73      554.30     12.36 o 
  -1   4   2       21.83       28.90      5.28 o 
   0   4   2     3624.61     3771.85     36.61 o 
   1   4   2      136.38       90.86      7.82 o 
   2   4   2    13559.01    13273.79     92.96 o 
   3   4   2      568.48      585.06     15.41 o 
   4   4   2     1822.70     1895.79     26.52 o 
  -4   5   2       31.09       46.16      7.78 o 
  -3   5   2     1354.75     1403.95     22.21 o 
  -2   5   2      596.74      581.96     16.48 o 
  -1   5   2     5298.67     5414.41     44.81 o 
   0   5   2      113.71      100.14      8.54 o 
   1   5   2     2275.29     2316.46     32.25 o 
   2   5   2      319.69      302.73     14.82 o 
   3   5   2     5349.55     5430.45     57.60 o 
   4   5   2      153.77      169.45     11.50 o 
   5   5   2      200.85      221.41     12.90 o 
  -5   6   2      254.16      249.02     14.70 o 
  -4   6   2     3737.35     3727.57     47.26 o 
  -3   6   2       32.66       21.63      6.15 o 
  -2   6   2     5062.37     5136.87     47.74 o 
  -1   6   2      130.25      125.80      8.50 o 
   0   6   2     4851.43     4957.44     48.02 o 
   1   6   2      201.73      201.15     13.10 o 
   2   6   2     1767.33     1736.92     30.66 o 
   3   6   2        0.56        7.08      8.14 o 
   4   6   2     1704.25     1791.05     27.25 o 
   5   6   2       57.45       50.39      9.75 o 
   6   6   2     2040.00     2121.47     38.58 o 
  -6   7   2      106.97      111.30     16.19 o 
  -5   7   2     1991.64     1939.96     47.86 o 
  -4   7   2       64.69       66.00     12.76 o 
  -3   7   2     4746.26     4763.58     55.29 o 
  -2   7   2        3.00        1.04      6.02 o 
  -1   7   2     2872.39     2918.47     40.23 o 
   0   7   2      522.49      457.08     17.36 o 
   1   7   2     1966.66     1965.66     33.62 o 
   2   7   2       34.37       33.02     10.31 o 
   3   7   2     2492.08     2521.07     40.44 o 
   4   7   2       54.65       45.83      9.88 o 
   5   7   2      663.42      663.00     21.65 o 
   6   7   2       28.72       26.80     10.40 o 
   7   7   2     2165.10     2163.71     47.50 o 
  -7   8   2        0.05        6.06     11.67 o 
  -6   8   2     2392.63     2422.79     51.06 o 
  -5   8   2      529.89      502.37     26.22 o 
  -4   8   2     1201.17     1242.35     36.65 o 
  -3   8   2      189.50      192.68     18.89 o 
  -2   8   2     4013.67     4058.11     62.20 o 
  -1   8   2       15.84       15.98     11.34 o 
   0   8   2     3003.78     3055.31     49.30 o 
   1   8   2      196.70      199.33     17.48 o 
   2   8   2      978.06     1036.59     27.60 o 
   3   8   2       95.99      118.76     13.71 o 
   4   8   2      680.51      782.74     26.38 o 
   5   8   2      134.91      147.20     13.78 o 
   6   8   2      439.62      457.97     22.18 o 
   7   8   2       56.60       47.64     13.65 o 
   8   8   2     1005.42     1003.88     39.74 o 
  -8   9   2       10.13        5.91     11.17 o 
  -7   9   2     1084.46     1046.86     41.15 o 
  -6   9   2      217.70      238.73     20.79 o 
  -5   9   2      434.65      417.06     23.76 o 
  -4   9   2      101.29      136.95     17.90 o 
  -3   9   2     1108.48     1109.96     35.83 o 
  -2   9   2      177.32      209.06     22.76 o 
  -1   9   2     1366.13     1308.19     42.18 o 
   0   9   2        6.64       13.07     14.32 o 
   1   9   2      280.62      306.21     24.90 o 
   2   9   2      200.27      181.47     18.34 o 
   3   9   2      490.88      522.99     26.55 o 
   4   9   2      307.95      341.00     22.96 o 
   5   9   2      368.92      396.78     22.10 o 
   6   9   2       12.67       24.60     11.03 o 
   7   9   2      932.77      916.65     30.98 o 
   8   9   2       98.10      130.01     16.60 o 
   9   9   2      641.21      635.69     34.20 o 
  -9  10   2        3.42       -0.67      7.94 o 
  -8  10   2      796.01      796.70     37.81 o 
  -7  10   2        7.90       17.73     11.39 o 
  -6  10   2      684.93      675.24     32.03 o 
  -5  10   2        2.89        5.36     12.40 o 
  -4  10   2        8.80        8.86     11.72 o 
  -3  10   2        9.70       12.07     15.05 o 
  -2  10   2      971.98      987.35     40.01 o 
  -1  10   2       51.00       47.92     16.72 o 
   0  10   2      461.95      486.68     30.12 o 
   1  10   2       73.56       70.21     17.37 o 
   2  10   2      894.11      920.93     37.04 o 
   3  10   2       14.63        7.12     12.81 o 
   4  10   2     2430.24     2588.56     65.33 o 
   5  10   2       65.40       62.73     14.31 o 
   6  10   2      812.30      830.89     29.28 o 
   7  10   2       15.88       12.98     11.06 o 
   8  10   2      667.22      676.57     34.50 o 
   9  10   2       16.28       17.56     10.29 o 
  10  10   2      372.06      396.00     31.66 o 
  -9  11   2      623.49      686.28     38.80 o 
  -8  11   2        6.84        3.04      8.99 o 
  -7  11   2      533.32      439.50     31.26 o 
  -6  11   2       15.81       28.01     13.02 o 
  -5  11   2      256.48      271.30     27.05 o 
  -4  11   2        1.15        4.47     14.66 o 
  -3  11   2      232.00      210.89     25.69 o 
  -2  11   2        0.66       -8.96     13.56 o 
  -1  11   2     1221.27     1238.77     45.38 o 
   0  11   2        4.70       21.76     14.70 o 
   1  11   2     1218.20     1212.39     44.23 o 
   2  11   2        8.78       12.74     14.55 o 
   3  11   2     2434.67     2423.26     60.07 o 
   4  11   2       20.10       35.77     17.30 o 
   5  11   2     1095.78     1166.20     49.23 o 
   6  11   2        0.03       13.30     15.12 o 
   7  11   2      388.31      365.62    110.17 o 
   8  11   2        5.89        1.27     16.23 o 
   9  11   2      312.99      217.41     35.39 o 
  -8  12   2      569.43      565.85     36.39 o 
  -7  12   2       13.64        1.14     12.70 o 
  -6  12   2      641.17      598.07     36.07 o 
  -5  12   2       14.81       -2.42     14.36 o 
  -4  12   2      515.53      491.81     32.54 o 
  -3  12   2        0.35        4.62     17.66 o 
  -2  12   2     1181.90     1210.90     47.81 o 
  -1  12   2       14.50       21.48     16.37 o 
   0  12   2     1002.53     1024.73     43.72 o 
   1  12   2       47.13       57.80     17.89 o 
   2  12   2      943.08     1013.16     42.57 o 
   3  12   2        5.49       12.70     20.13 o 
   4  12   2     1042.76     1085.49     45.72 o 
   5  12   2       25.25        9.83     14.80 o 
   6  12   2      227.59      205.79    136.37 o 
   7  12   2        1.01        3.68     12.20 o 
   8  12   2      423.47      459.82     50.65 o 
  -6  13   2        2.05       -7.69     13.92 o 
  -5  13   2      659.41      651.74     44.64 o 
  -4  13   2        3.65       -7.79      7.79 o 
  -3  13   2      480.66      411.68     53.58 o 
  -2  13   2        6.04        4.06     11.73 o 
  -1  13   2      596.05      498.91    177.68 o 
   0  13   2        7.31        8.35     13.84 o 
   1  13   2      286.98      293.60     28.67 o 
   2  13   2        9.34       17.51     13.53 o 
   3  13   2      424.93      360.03     32.63 o 
   4  13   2        0.65       20.81     19.23 o 
   5  13   2      325.79      133.94    163.91 o 
   6  13   2        1.47        6.48     12.09 o 
  -4  14   2      350.92       23.61     32.28 o 
  -3  14   2       31.17        2.73     10.21 o 
  -2  14   2      376.69      460.79     54.09 o 
  -1  14   2        8.04        0.04      9.10 o 
   0  14   2      266.91      271.54     44.54 o 
   1  14   2        1.20       11.37     14.67 o 
   2  14   2      318.17      341.52     36.59 o 
   3  14   2        3.23       13.33     12.59 o 
   4  14   2      292.42      119.82    136.39 o 
   0   1   3     2819.60     2876.14     29.69 o 
   1   1   3     1122.86      948.95     18.33 o 
  -1   2   3     4849.02     4681.17     42.66 o 
   0   2   3        4.41        6.77      4.56 o 
   1   2   3     1995.22     1923.20     25.11 o 
   2   2   3     4467.52     4285.46     42.08 o 
  -2   3   3     8335.22     8228.70     62.73 o 
  -1   3   3      233.02      216.53     10.05 o 
   0   3   3     2905.25     2970.45     30.46 o 
   1   3   3     4489.72     4205.77     41.02 o 
   2   3   3     4278.02     4380.81     37.12 o 
   3   3   3     2191.45     2024.27     25.02 o 
  -3   4   3     5743.45     5846.13     50.04 o 
  -2   4   3      738.78      728.78     16.26 o 
  -1   4   3     4853.98     4984.52     43.19 o 
   0   4   3      671.79      655.76     15.13 o 
   1   4   3     3499.30     3588.25     39.06 o 
   2   4   3      115.00      118.68      9.94 o 
   3   4   3     2936.80     2794.34     31.24 o 
   4   4   3     3644.05     3523.92     37.05 o 
  -4   5   3     1537.59     1580.46     26.68 o 
  -3   5   3      452.94      430.58     16.04 o 
  -2   5   3     4583.91     4886.61     44.69 o 
  -1   5   3      473.66      444.56     14.11 o 
   0   5   3     3441.98     3520.00     39.46 o 
   1   5   3      316.30      256.02     13.60 o 
   2   5   3     2941.92     2837.81     37.04 o 
   3   5   3      395.28      418.15     14.97 o 
   4   5   3      545.57      557.74     17.44 o 
   5   5   3      196.77      200.43     12.54 o 
  -5   6   3     1326.98     1331.36     29.04 o 
  -4   6   3       87.60      100.50     10.32 o 
  -3   6   3     3312.97     3376.27     40.85 o 
  -2   6   3      219.91      222.35     12.11 o 
  -1   6   3     2514.01     2575.42     31.93 o 
   0   6   3        1.57        5.19      6.66 o 
   1   6   3     3373.62     3431.42     41.95 o 
   2   6   3       64.37       67.57     10.12 o 
   3   6   3     2264.53     2185.30     35.58 o 
   4   6   3        3.38       -1.56      7.62 o 
   5   6   3     1488.10     1603.65     28.72 o 
   6   6   3       12.95        6.68      8.82 o 
  -6   7   3     1582.98     1578.84     37.50 o 
  -5   7   3        0.20        8.44     10.67 o 
  -4   7   3     1836.14     1912.07     36.23 o 
  -3   7   3       27.57       34.89      9.51 o 
  -2   7   3     3686.89     3678.42     49.20 o 
  -1   7   3        4.24        7.09      7.12 o 
   0   7   3     3078.51     3203.39     41.17 o 
   1   7   3       76.85       77.73     11.14 o 
   2   7   3     2128.07     2179.83     36.00 o 
   3   7   3      295.69      300.24     17.51 o 
   4   7   3     1899.74     1970.10     32.50 o 
   5   7   3        6.69       16.05      8.67 o 
   6   7   3      802.87      845.44     24.95 o 
   7   7   3        8.07        8.79     10.71 o 
  -7   8   3      893.39      883.65     34.84 o 
  -6   8   3       93.95       99.73     15.19 o 
  -5   8   3     1778.18     1794.42     42.93 o 
  -4   8   3        0.82        3.27     11.10 o 
  -3   8   3     1938.65     1921.44     44.14 o 
  -2   8   3      282.60      283.74     21.28 o 
  -1   8   3     2749.74     2636.94     47.19 o 
   0   8   3        6.34        6.10     10.49 o 
   1   8   3     1018.37     1063.94     30.09 o 
   2   8   3      135.77      116.13     13.32 o 
   3   8   3      632.68      674.83     23.70 o 
   4   8   3      443.09      413.29     18.59 o 
   5   8   3      539.78      611.54     21.11 o 
   6   8   3        5.19        2.68      9.07 o 
   7   8   3      529.46      534.97     28.77 o 
   8   8   3        0.18        3.22     11.60 o 
  -8   9   3      934.51      898.26     37.08 o 
  -7   9   3        0.88       13.15     12.17 o 
  -6   9   3     1427.43     1373.97     42.71 o 
  -5   9   3        5.25       -0.87     12.23 o 
  -4   9   3      390.30      427.80     25.91 o 
  -3   9   3       31.07       26.75     12.57 o 
  -2   9   3      967.37      913.24     37.07 o 
  -1   9   3        7.74       21.96     14.41 o 
   0   9   3      731.90      733.69     34.66 o 
   1   9   3       73.00       64.48     15.12 o 
   2   9   3      344.44      364.65     21.43 o 
   3   9   3       12.21       -2.50     10.76 o 
   4   9   3      750.89      784.74     26.18 o 
   5   9   3      181.04      189.04     14.90 o 
   6   9   3      657.51      688.90     30.94 o 
   7   9   3       85.56       99.83     17.02 o 
   8   9   3     1391.98     1417.53     44.94 o 
   9   9   3       38.05       45.91     20.16 o 
  -9  10   3      606.53      666.41     40.18 o 
  -8  10   3        3.29        1.96     11.29 o 
  -7  10   3      490.10      480.59     35.38 o 
  -6  10   3       55.12       70.88     17.98 o 
  -5  10   3      658.85      658.94     35.26 o 
  -4  10   3        4.20       -0.85     11.39 o 
  -3  10   3       77.32       67.21     17.26 o 
  -2  10   3      168.89      182.97     22.50 o 
  -1  10   3      802.11      751.29     35.91 o 
   0  10   3        1.39        0.40     14.25 o 
   1  10   3     1005.38     1017.95     39.65 o 
   2  10   3      507.98      507.17     27.70 o 
   3  10   3     1645.74     1629.90     44.38 o 
   4  10   3       62.27       56.49     14.59 o 
   5  10   3      980.72      990.16     35.64 o 
   6  10   3       55.87       53.23     16.91 o 
   7  10   3      854.59      851.23     45.87 o 
   8  10   3       27.62       17.04     11.99 o 
   9  10   3      774.96      799.16     49.73 o 
  10  10   3       37.13       16.62     12.38 o 
  -9  11   3        0.04      -10.36     10.36 o 
  -8  11   3      330.01      340.73     33.00 o 
  -7  11   3        0.33        0.09     10.20 o 
  -6  11   3      521.23      552.37     44.31 o 
  -5  11   3        2.64        8.14     13.55 o 
  -4  11   3      363.29      346.32     35.08 o 
  -3  11   3      221.82      229.02     25.96 o 
  -2  11   3      812.52      819.15     39.00 o 
  -1  11   3       28.73       36.99     16.57 o 
   0  11   3     1127.00     1187.98     45.03 o 
   1  11   3       52.63       43.88     16.36 o 
   2  11   3     1663.37     1801.16     73.53 o 
   3  11   3      114.54      113.77     20.25 o 
   4  11   3     1114.47     1119.92     41.98 o 
   5  11   3       45.87       54.36     15.90 o 
   6  11   3      409.69      440.37     39.56 o 
   7  11   3        0.02       -7.13     12.11 o 
   8  11   3      355.94      283.22    103.36 o 
   9  11   3       34.80       31.68     23.19 o 
  -8  12   3       17.51       -1.75     12.09 o 
  -7  12   3      361.46      374.52     32.10 o 
  -6  12   3        0.04       -5.74     13.27 o 
  -5  12   3      694.97      692.48     67.44 o 
  -4  12   3        5.69       -6.34     14.47 o 
  -3  12   3      557.04      532.49     54.35 o 
  -2  12   3       18.18       12.12     16.15 o 
  -1  12   3      983.12      993.17     43.22 o 
   0  12   3        0.89       -4.38     13.96 o 
   1  12   3      653.65      713.25     37.68 o 
   2  12   3        0.00      -12.59     12.59 o 
   3  12   3      711.44      746.86     47.23 o 
   4  12   3        7.26        9.24     17.22 o 
   5  12   3      425.88      423.34     40.69 o 
   6  12   3       18.83       20.87     13.57 o 
   7  12   3      218.85      221.34     55.62 o 
   8  12   3        0.15      -14.36     14.36 o 
  -6  13   3      323.06      251.47     34.17 o 
  -5  13   3       10.63       12.48     17.20 o 
  -4  13   3      384.32       57.64     94.34 o 
  -3  13   3       22.57       11.20     19.06 o 
  -2  13   3      365.32      293.12     50.42 o 
  -1  13   3        5.45        7.85     11.23 o 
   0  13   3      485.57      479.32     37.19 o 
   1  13   3       25.62       11.86     11.09 o 
   2  13   3      394.04      374.08     38.02 o 
   3  13   3        0.67        5.34     13.21 o 
   4  13   3      419.80      374.34     51.89 o 
   5  13   3       24.22       16.46     23.04 o 
   6  13   3      301.42      301.73     49.97 o 
  -3  14   3      175.89        1.79     20.50 o 
  -2  14   3        4.59      -19.20     23.75 o 
  -1  14   3      418.08      147.45    191.07 o 
   0  14   3        0.11      -17.80     17.80 o 
   1  14   3      434.74      466.30     53.37 o 
   2  14   3        1.31       15.47     14.57 o 
   3  14   3      360.79      368.82     55.40 o 
   0   0   4     5043.97     5360.00     76.61 o 
   0   1   4      310.06      226.69     11.36 o 
   1   1   4     7493.23     7086.13     60.02 o 
  -1   2   4       51.25       73.83      8.48 o 
   0   2   4     4698.83     4779.94     45.18 o 
   1   2   4     1950.09     1734.55     27.47 o 
   2   2   4     1002.18     1117.83     23.02 o 
  -2   3   4      179.34      160.00     12.79 o 
  -1   3   4     4297.05     4295.95     38.99 o 
   0   3   4      156.84      193.09     10.92 o 
   1   3   4     5569.52     5304.11     50.85 o 
   2   3   4     2839.95     2832.32     34.07 o 
   3   3   4     1254.33     1231.29     20.91 o 
  -3   4   4      326.13      340.56     14.58 o 
  -2   4   4     2628.01     2886.13     32.98 o 
  -1   4   4      994.17      936.79     18.68 o 
   0   4   4     1998.52     2147.59     27.61 o 
   1   4   4      198.06      168.41     11.77 o 
   2   4   4      276.33      260.33     14.30 o 
   3   4   4     1929.19     1847.59     29.63 o 
   4   4   4     3647.84     3717.40     39.50 o 
  -4   5   4      778.23      771.82     20.57 o 
  -3   5   4     2967.77     3184.00     40.14 o 
  -2   5   4       51.91       33.13      8.01 o 
  -1   5   4     4454.57     4599.50     44.94 o 
   0   5   4      285.80      289.16     14.84 o 
   1   5   4     1916.14     2040.23     32.36 o 
   2   5   4       96.42      111.65     11.47 o 
   3   5   4     3664.45     3616.96     39.69 o 
   4   5   4       96.22      103.95     10.56 o 
   5   5   4     4057.33     4139.23     47.14 o 
  -5   6   4      379.34      374.86     18.86 o 
  -4   6   4     1099.73     1106.67     28.84 o 
  -3   6   4       49.26       47.01      9.71 o 
  -2   6   4     2557.50     2655.16     37.41 o 
  -1   6   4       89.54       93.74     10.02 o 
   0   6   4     2287.18     2329.65     35.47 o 
   1   6   4       99.37       94.49     11.41 o 
   2   6   4     2043.37     2010.91     34.91 o 
   3   6   4      235.29      226.08     15.77 o 
   4   6   4     1863.67     1896.82     31.12 o 
   5   6   4      204.67      191.30     14.81 o 
   6   6   4      499.99      514.41     23.16 o 
  -6   7   4        0.07      -10.19     10.19 o 
  -5   7   4     1102.89     1226.36     35.44 o 
  -4   7   4        6.62       10.86      9.18 o 
  -3   7   4      722.23      768.21     25.26 o 
  -2   7   4      159.33      194.60     15.64 o 
  -1   7   4     2655.83     2881.95     43.52 o 
   0   7   4      258.52      237.25     15.11 o 
   1   7   4     1457.48     1572.87     31.70 o 
   2   7   4      212.70      252.02     16.53 o 
   3   7   4     1445.78     1489.33     32.59 o 
   4   7   4       34.96       35.39     10.48 o 
   5   7   4      758.66      842.73     25.31 o 
   6   7   4       24.61       44.89     11.81 o 
   7   7   4      787.65      762.74     32.13 o 
  -7   8   4        0.13       -1.41     11.05 o 
  -6   8   4      434.48      418.27     28.85 o 
  -5   8   4        8.19        9.28     12.10 o 
  -4   8   4     1381.83     1365.47     44.25 o 
  -3   8   4       69.95      106.52     16.28 o 
  -2   8   4      198.95      198.19     19.10 o 
  -1   8   4      126.73      109.68     15.79 o 
   0   8   4      579.12      585.67     24.27 o 
   1   8   4      155.44      153.61     16.12 o 
   2   8   4     1944.71     1968.14     37.23 o 
   3   8   4      352.01      355.47     19.57 o 
   4   8   4     1515.30     1470.83     32.40 o 
   5   8   4       91.67       90.59     12.88 o 
   6   8   4     1079.68     1060.43     31.09 o 
   7   8   4        0.14       12.59     11.54 o 
   8   8   4      810.95      770.31     33.97 o 
  -8   9   4       11.70       12.30     11.54 o 
  -7   9   4      587.66      583.29     34.67 o 
  -6   9   4        4.37       -6.89     12.66 o 
  -5   9   4     1279.77     1272.72     45.63 o 
  -4   9   4        3.87       11.26     13.73 o 
  -3   9   4     1375.12     1444.86     46.38 o 
  -2   9   4       47.28       24.15     15.04 o 
  -1   9   4      718.74      796.14     35.49 o 
   0   9   4       76.82       93.71     18.12 o 
   1   9   4     2010.61     2087.06     52.82 o 
   2   9   4        7.77        4.61     11.08 o 
   3   9   4     2163.64     2140.81     45.00 o 
   4   9   4      190.96      186.54     15.81 o 
   5   9   4     1313.07     1287.56     35.63 o 
   6   9   4       24.44       26.67     12.64 o 
   7   9   4      608.21      655.73     31.46 o 
   8   9   4        5.52       15.54     12.58 o 
   9   9   4      426.26      432.87     33.12 o 
  -9  10   4        1.62       -9.16      9.16 o 
  -8  10   4      399.06      422.08     40.19 o 
  -7  10   4        4.81       10.28     14.28 o 
  -6  10   4      440.95      436.21     38.46 o 
  -5  10   4       18.37       38.46     15.53 o 
  -4  10   4     2422.44     2338.65     61.61 o 
  -3  10   4       36.15       40.66     19.65 o 
  -2  10   4      698.27      590.32     39.32 o 
  -1  10   4      108.36       98.23     28.72 o 
   0  10   4     1501.49     1533.76     48.71 o 
   1  10   4       35.89       29.80     15.97 o 
   2  10   4      530.32      528.39     31.42 o 
   3  10   4        2.42       -1.48     11.92 o 
   4  10   4      360.80      331.39     23.61 o 
   5  10   4        4.03        4.19     11.23 o 
   6  10   4      570.69      594.05     34.20 o 
   7  10   4        0.09      -12.65     12.65 o 
   8  10   4      432.85      431.25     31.09 o 
   9  10   4        5.07       10.07     10.59 o 
  -8  11   4        0.01      -10.57     10.57 o 
  -7  11   4      446.30      499.96     53.72 o 
  -6  11   4        8.03        0.04     11.76 o 
  -5  11   4      683.11      706.86     50.30 o 
  -4  11   4       15.82       30.92     19.42 o 
  -3  11   4      949.48      913.38     48.10 o 
  -2  11   4       11.84        2.32     17.01 o 
  -1  11   4      578.39      593.71     41.19 o 
   0  11   4        9.58        9.27     14.35 o 
   1  11   4      647.92      675.49     35.36 o 
   2  11   4      297.96      410.54     31.15 o 
   3  11   4       75.15       85.92     18.92 o 
   4  11   4        6.74       13.96     12.39 o 
   5  11   4      587.01      587.66     36.39 o 
   6  11   4        0.49       -0.35     13.39 o 
   7  11   4      567.52      584.13     45.62 o 
   8  11   4        4.93      -13.57     13.57 o 
  -7  12   4        2.10       -9.37     11.35 o 
  -6  12   4      322.53      300.93     41.82 o 
  -5  12   4        3.98        0.47     12.10 o 
  -4  12   4      332.70       14.64     45.08 o 
  -3  12   4       38.07       35.32     18.38 o 
  -2  12   4      161.94       87.43     29.31 o 
  -1  12   4       10.06       20.65     18.26 o 
   0  12   4      850.30      878.71     48.13 o 
   1  12   4       51.69       83.90     19.69 o 
   2  12   4      421.38      348.63     30.51 o 
   3  12   4        3.82      -12.74     12.74 o 
   4  12   4      435.59      451.54     38.23 o 
   5  12   4       77.18      140.68     33.90 o 
   6  12   4      387.65      344.59     38.51 o 
   7  12   4        4.99       -4.03     15.40 o 
  -5  13   4      316.93      316.01     58.64 o 
  -4  13   4        7.20       -1.41     11.59 o 
  -3  13   4      361.42      357.10     51.73 o 
  -2  13   4        0.00        8.63     12.62 o 
  -1  13   4      457.06      389.84     50.65 o 
   0  13   4       23.97       -2.54     16.28 o 
   1  13   4      844.59      821.39     49.28 o 
   2  13   4        8.79       -3.48     17.29 o 
   3  13   4      444.73      537.12     37.75 o 
   4  13   4       30.92       14.72     13.56 o 
   5  13   4      321.31      392.93     51.21 o 
  -1  14   4       37.94       22.28     15.20 o 
   0  14   4      352.77      371.20     44.43 o 
   1  14   4       32.59       59.31     22.51 o 
   0   1   5     8106.28     7866.27     69.30 o 
   1   1   5      247.24      224.40     13.67 o 
  -1   2   5      845.41      878.99     21.46 o 
   0   2   5      255.40      234.15     12.37 o 
   1   2   5     2495.86     2431.71     35.54 o 
   2   2   5       35.91       50.11      9.71 o 
  -2   3   5     3263.88     3249.68     44.55 o 
  -1   3   5      246.60      222.17     13.78 o 
   0   3   5     3165.79     3167.93     38.41 o 
   1   3   5      112.53      117.67     12.85 o 
   2   3   5     3037.62     3205.11     43.02 o 
   3   3   5      263.02      261.49     16.36 o 
  -3   4   5     2108.24     2168.21     38.79 o 
  -2   4   5       38.12       44.88     10.50 o 
  -1   4   5     2731.13     2808.54     39.10 o 
   0   4   5      139.67      144.91     10.10 o 
   1   4   5     3576.65     3602.01     44.39 o 
   2   4   5      116.96      136.81     13.57 o 
   3   4   5      925.98      998.74     26.95 o 
   4   4   5      282.87      275.99     17.16 o 
  -4   5   5     1362.62     1450.77     34.01 o 
  -3   5   5      104.20      109.98     13.69 o 
  -2   5   5     1204.74     1357.38     29.30 o 
  -1   5   5       62.42       64.52      9.13 o 
   0   5   5     1383.67     1497.90     28.94 o 
   1   5   5      351.82      350.59     17.31 o 
   2   5   5     1276.89     1279.25     28.79 o 
   3   5   5       53.00       74.67     11.23 o 
   4   5   5     2196.70     2240.17     36.90 o 
   5   5   5        4.00        7.18     10.07 o 
  -5   6   5     1849.11     1854.90     39.44 o 
  -4   6   5       13.81       -0.34      9.84 o 
  -3   6   5      565.48      582.64     23.16 o 
  -2   6   5      382.51      363.97     18.28 o 
  -1   6   5      455.53      565.79     18.80 o 
   0   6   5     2129.54     2048.57     35.34 o 
   1   6   5     2073.24     1974.63     35.41 o 
   2   6   5        2.13        9.70      9.66 o 
   3   6   5     1425.50     1462.62     30.66 o 
   4   6   5        0.78        5.05      9.17 o 
   5   6   5     2762.91     2848.50     44.11 o 
   6   6   5      244.22      256.06     19.17 o 
  -6   7   5      445.91      472.95     30.75 o 
  -5   7   5        4.56        8.44     10.50 o 
  -4   7   5     1367.82     1328.14     37.44 o 
  -3   7   5        0.40       -9.83     10.07 o 
  -2   7   5      391.31      403.83     20.39 o 
  -1   7   5      639.00      600.35     26.18 o 
   0   7   5      868.45      921.38     25.73 o 
   1   7   5      976.85      987.00     27.19 o 
   2   7   5     1632.87     1687.06     35.07 o 
   3   7   5      195.83      178.04     14.95 o 
   4   7   5     1583.02     1517.78     32.95 o 
   5   7   5       20.36       26.73      9.62 o 
   6   7   5     1241.48     1267.09     35.36 o 
   7   7   5        6.12       16.30     12.96 o 
  -7   8   5      402.70      445.35     31.03 o 
  -6   8   5      179.67      162.59     22.68 o 
  -5   8   5      809.59      814.27     37.48 o 
  -4   8   5       91.36      108.75     19.47 o 
  -3   8   5      889.29      860.11     36.74 o 
  -2   8   5      107.26      102.24     15.54 o 
  -1   8   5      898.50      939.39     36.59 o 
   0   8   5      176.00      217.18     22.76 o 
   1   8   5     1996.89     2108.56     42.97 o 
   2   8   5      310.77      310.01     18.69 o 
   3   8   5     1084.86     1082.46     30.32 o 
   4   8   5        5.67       -1.24      8.62 o 
   5   8   5     2116.24     2079.51     40.03 o 
   6   8   5       11.93       20.25      9.99 o 
   7   8   5      618.24      670.92     32.03 o 
   8   8   5       34.59       42.47     14.35 o 
  -8   9   5      266.77      286.05     36.96 o 
  -7   9   5       28.04       35.39     16.36 o 
  -6   9   5      549.57      551.84     33.36 o 
  -5   9   5        9.17       -6.73     12.93 o 
  -4   9   5      847.99      868.63     38.48 o 
  -3   9   5       58.32       58.44     16.36 o 
  -2   9   5     1337.47     1392.35     65.81 o 
  -1   9   5      426.28      454.83     35.49 o 
   0   9   5     1499.49     1486.86     56.13 o 
   1   9   5       75.57       77.20     15.99 o 
   2   9   5     1553.04     1604.74     40.14 o 
   3   9   5       47.59       63.79     14.04 o 
   4   9   5      719.87      711.78     27.73 o 
   5   9   5       22.68       12.39     10.09 o 
   6   9   5      960.66      885.25     35.23 o 
   7   9   5        6.68       -4.53     10.84 o 
   8   9   5      159.36      135.10     21.51 o 
   9   9   5        2.16      -10.21     10.21 o 
  -9  10   5      191.96       60.95     44.52 o 
  -8  10   5       22.55       11.67     10.62 o 
  -7  10   5      466.98      484.11     41.20 o 
  -6  10   5        3.72       -5.05     13.27 o 
  -5  10   5      783.21      814.86     43.24 o 
  -4  10   5       36.11       35.11     15.41 o 
  -3  10   5     1348.39     1393.26     57.71 o 
  -2  10   5       20.69      -16.82     19.66 o 
  -1  10   5     1275.40     1316.12     75.87 o 
   0  10   5        3.71       14.79     16.69 o 
   1  10   5      712.77      735.84     45.55 o 
   2  10   5       24.64       45.90     15.82 o 
   3  10   5      608.65      587.90     34.31 o 
   4  10   5        8.79       -0.08     11.10 o 
   5  10   5      293.69      326.48     25.15 o 
   6  10   5       13.22        3.17     13.14 o 
   7  10   5      328.68      338.48     46.50 o 
   8  10   5        5.09        0.99     11.90 o 
   9  10   5      221.46      204.86     28.86 o 
  -8  11   5      242.99      266.36     37.40 o 
  -7  11   5        5.84        4.44     10.59 o 
  -6  11   5      460.84      474.58     52.92 o 
  -5  11   5        1.18        5.28     11.95 o 
  -4  11   5     1061.98      858.96    121.17 o 
  -3  11   5       28.59       53.28     19.04 o 
  -2  11   5      659.82      617.88     42.35 o 
  -1  11   5       30.88        6.68     18.48 o 
   0  11   5      204.69      204.39     30.12 o 
   1  11   5       43.05       41.85     19.95 o 
   2  11   5      398.74      382.26     35.13 o 
   3  11   5        2.49       -0.19     15.18 o 
   4  11   5      206.85      197.50     21.84 o 
   5  11   5        3.51       -8.38     11.30 o 
   6  11   5      407.14      374.26     39.74 o 
   7  11   5        9.22        6.27     12.51 o 
   8  11   5      347.63      329.64     41.82 o 
  -6  12   5        0.45       -2.46     13.97 o 
  -5  12   5      406.20      366.60     63.28 o 
  -4  12   5       15.95        5.51     12.68 o 
  -3  12   5      664.87      660.53     52.23 o 
  -2  12   5       23.66       15.26     16.22 o 
  -1  12   5      232.64      127.08     53.37 o 
   0  12   5       19.36       20.51     18.99 o 
   1  12   5      256.61      241.74     31.94 o 
   2  12   5       38.40       46.67     20.61 o 
   3  12   5      368.19      386.84     35.97 o 
   4  12   5        1.33        1.20     15.52 o 
   5  12   5      352.33      348.65     46.08 o 
   6  12   5       20.10       11.96     14.56 o 
  -4  13   5      359.98       23.23     53.09 o 
  -3  13   5       17.43        9.73     16.53 o 
  -2  13   5      360.66      392.22     44.99 o 
  -1  13   5       37.63       22.87     15.72 o 
   0  13   5      326.75      280.96     36.35 o 
   1  13   5       22.69        9.64     19.02 o 
   2  13   5      277.11      298.51     35.75 o 
   3  13   5        0.63        6.47     19.41 o 
   4  13   5      262.17      332.16    108.76 o 
   0   0   6       17.99       26.19     14.35 o 
   0   1   6      127.45      115.99      9.14 o 
   1   1   6     2238.57     2220.61     32.67 o 
  -1   2   6       88.22       92.85     11.90 o 
   0   2   6     2314.17     2356.28     31.01 o 
   1   2   6        8.43        9.43      9.67 o 
   2   2   6     2278.06     2243.99     37.40 o 
  -2   3   6      133.96      106.17     13.40 o 
  -1   3   6     4577.21     4800.61     54.49 o 
   0   3   6        1.53       -1.88      6.72 o 
   1   3   6     2542.04     2647.13     41.74 o 
   2   3   6        4.81        1.39      9.93 o 
   3   3   6     2641.65     2703.19     45.05 o 
  -3   4   6       51.03       30.41     11.59 o 
  -2   4   6     1171.60     1196.57     30.34 o 
  -1   4   6      104.37       96.54     12.13 o 
   0   4   6     2050.58     2147.85     34.25 o 
   1   4   6       20.79       16.33     11.73 o 
   2   4   6     1741.15     1754.98     35.81 o 
   3   4   6       38.44       58.41     12.41 o 
   4   4   6     1264.19     1276.44     33.05 o 
  -4   5   6      168.21      140.59     15.87 o 
  -3   5   6     1900.14     2034.10     40.67 o 
  -2   5   6       20.27       19.21     10.40 o 
  -1   5   6      837.28      838.73     24.81 o 
   0   5   6      198.43      167.99     17.23 o 
   1   5   6     2349.66     2515.76     46.83 o 
   2   5   6       75.26       57.75     12.62 o 
   3   5   6      935.07     1043.71     30.31 o 
   4   5   6      128.28      110.25     14.67 o 
   5   5   6      859.12      904.06     29.68 o 
  -5   6   6       38.73       40.80     12.30 o 
  -4   6   6      693.87      676.93     26.21 o 
  -3   6   6       32.48       48.28     12.11 o 
  -2   6   6      319.14      271.90     18.80 o 
  -1   6   6       57.26       45.82     12.90 o 
   0   6   6      591.06      580.14     26.01 o 
   1   6   6       14.44        8.16     11.83 o 
   2   6   6      666.75      617.91     23.68 o 
   3   6   6      145.68      133.97     13.98 o 
   4   6   6      484.29      472.67     22.68 o 
   5   6   6      144.52      138.48     16.32 o 
   6   6   6     2321.99     2338.56     52.02 o 
  -6   7   6      229.29      240.38     25.29 o 
  -5   7   6      959.84      996.57     34.95 o 
  -4   7   6        8.35       18.72     11.74 o 
  -3   7   6      691.76      785.81     30.37 o 
  -2   7   6       80.36       65.21     12.50 o 
  -1   7   6     1004.33     1036.99     34.02 o 
   0   7   6      244.45      229.34     19.24 o 
   1   7   6     1300.05     1404.24     36.98 o 
   2   7   6       89.30       90.49     14.53 o 
   3   7   6     1178.84     1229.91     30.51 o 
   4   7   6       40.48       44.04     11.03 o 
   5   7   6     2123.41     2281.21     42.17 o 
   6   7   6       44.83       49.40     14.24 o 
   7   7   6     1456.64     1527.82     50.70 o 
  -7   8   6        0.20       -5.74     12.94 o 
  -6   8   6      693.60      670.08     35.87 o 
  -5   8   6       27.67       44.85     15.86 o 
  -4   8   6      333.12      302.47     26.18 o 
  -3   8   6        7.89       13.52     13.78 o 
  -2   8   6     1246.37     1203.08     42.95 o 
  -1   8   6       81.47       91.09     18.46 o 
   0   8   6     1526.87     1520.33     47.95 o 
   1   8   6      136.70      141.63     19.55 o 
   2   8   6      936.27      886.56     31.45 o 
   3   8   6        3.18       -2.79      9.21 o 
   4   8   6      921.80      924.48     28.17 o 
   5   8   6       32.22       35.86     10.85 o 
   6   8   6      663.09      652.61     28.01 o 
   7   8   6       95.01       90.23     19.62 o 
   8   8   6      225.37      241.15     27.04 o 
  -8   9   6        0.45      -13.74     13.74 o 
  -7   9   6      204.51      202.44     27.88 o 
  -6   9   6       18.01       40.18     15.91 o 
  -5   9   6      542.07      584.51     33.82 o 
  -4   9   6       21.02       16.35     13.48 o 
  -3   9   6      907.91     1016.31     50.56 o 
  -2   9   6        0.57      -12.97     15.59 o 
  -1   9   6     1238.00     1395.67     56.46 o 
   0   9   6        1.27       -1.17     16.71 o 
   1   9   6     1293.26     1485.30     48.33 o 
   2   9   6        1.30       -4.84     13.89 o 
   3   9   6      574.30      588.91     28.49 o 
   4   9   6        0.02        7.79     11.37 o 
   5   9   6      358.49      406.46     22.43 o 
   6   9   6       62.28       57.27     14.24 o 
   7   9   6      329.89      421.99     27.54 o 
   8   9   6        0.00      -12.12     12.12 o 
   9   9   6      196.29      201.65     27.86 o 
  -8  10   6      219.12      241.39     30.48 o 
  -7  10   6        3.86      -12.01     12.01 o 
  -6  10   6      413.71      418.04     40.74 o 
  -5  10   6       65.53       18.75     25.68 o 
  -4  10   6      458.23      394.37     46.25 o 
  -3  10   6        5.34       14.00     18.28 o 
  -2  10   6      649.74      628.81     42.89 o 
  -1  10   6        2.93      -10.58     15.83 o 
   0  10   6      571.35      553.89     40.72 o 
   1  10   6        7.55        0.18     17.55 o 
   2  10   6      694.28      751.48     43.80 o 
   3  10   6       14.45       -1.40     12.70 o 
   4  10   6      327.29      291.64     26.02 o 
   5  10   6        2.02        2.92     12.45 o 
   6  10   6      341.96      315.46     29.43 o 
   7  10   6        2.15      -10.52     13.14 o 
   8  10   6      221.06      209.98     31.14 o 
  -7  11   6      433.57      458.99     62.32 o 
  -6  11   6        0.47        2.46     12.95 o 
  -5  11   6      423.03      398.36     50.07 o 
  -4  11   6        1.72      -11.11     11.11 o 
  -3  11   6      678.59      587.72     62.43 o 
  -2  11   6       40.26       46.27     19.77 o 
  -1  11   6      431.50      496.14     45.07 o 
   0  11   6       42.71       43.28     20.49 o 
   1  11   6      504.73      521.34     40.16 o 
   2  11   6        3.13       21.73     17.34 o 
   3  11   6      444.48      504.03     38.95 o 
   4  11   6       15.83        5.81     14.69 o 
   5  11   6      411.73      453.28     39.86 o 
   6  11   6       14.36       33.03     23.12 o 
   7  11   6      330.83      452.92     95.14 o 
  -5  12   6        0.27      -10.53     16.29 o 
  -4  12   6      368.02      369.07     59.90 o 
  -3  12   6       14.69       25.05     16.81 o 
  -2  12   6      693.10      731.91     79.72 o 
  -1  12   6        3.93        4.13     18.65 o 
   0  12   6       52.59       33.46     16.63 o 
   1  12   6        0.11       11.84     16.93 o 
   2  12   6      358.91      341.55     36.28 o 
   3  12   6       23.45       10.61     16.07 o 
   4  12   6      273.53      252.54     36.96 o 
   5  12   6       25.58      123.63     50.62 o 
  -1  13   6      192.75       83.11     44.41 o 
   0  13   6       38.57       45.56     21.94 o 
   1  13   6      113.92      107.36     25.51 o 
   0   1   7      124.35      178.27     15.17 o 
   1   1   7       84.01       72.69     10.88 o 
  -1   2   7     2868.26     2921.77     40.76 o 
   0   2   7       34.02       23.40     10.81 o 
   1   2   7     1771.79     1797.52     31.05 o 
   2   2   7       81.11       75.54     13.29 o 
  -2   3   7     2070.04     2100.93     40.12 o 
  -1   3   7        0.44       -4.85     11.37 o 
   0   3   7     1218.10     1231.88     31.33 o 
   1   3   7        2.83       -1.70      9.83 o 
   2   3   7     2180.62     2246.20     41.36 o 
   3   3   7      135.02      116.18     14.96 o 
  -3   4   7      694.24      701.85     26.51 o 
  -2   4   7      115.46      123.94     17.68 o 
  -1   4   7     3003.99     2952.20     52.63 o 
   0   4   7        0.92        0.31     12.19 o 
   1   4   7      573.54      636.52     25.04 o 
   2   4   7      608.31      565.92     24.50 o 
   3   4   7     1620.50     1658.11     37.23 o 
   4   4   7      279.21      277.70     19.97 o 
  -4   5   7      999.69      983.44     31.31 o 
  -3   5   7      104.08      132.63     17.83 o 
  -2   5   7     2317.83     2254.93     55.48 o 
  -1   5   7       96.85      112.98     16.25 o 
   0   5   7     2427.44     2514.98     49.60 o 
   1   5   7       17.92        7.08     10.72 o 
   2   5   7      179.67      213.37     17.99 o 
   3   5   7      299.42      286.88     19.89 o 
   4   5   7     1002.30      984.24     31.65 o 
   5   5   7        0.12       -1.27      9.77 o 
  -5   6   7      794.56      857.79     30.31 o 
  -4   6   7        6.73       26.06     10.88 o 
  -3   6   7     1301.59     1284.08     39.47 o 
  -2   6   7      117.86      146.72     18.31 o 
  -1   6   7     2692.24     2721.27     52.00 o 
   0   6   7      329.88      398.02     24.08 o 
   1   6   7      139.81      112.86     16.81 o 
   2   6   7       16.22        6.57     10.11 o 
   3   6   7      593.67      619.05     25.91 o 
   4   6   7        1.22       -4.51      9.72 o 
   5   6   7      577.16      571.58     25.98 o 
   6   6   7       54.10       61.23     14.54 o 
  -6   7   7      900.47      949.57     40.69 o 
  -5   7   7       19.33       33.76     14.41 o 
  -4   7   7      511.20      494.69     30.28 o 
  -3   7   7       24.94       24.71     14.03 o 
  -2   7   7      352.00      331.37     26.54 o 
  -1   7   7       53.21       67.26     14.86 o 
   0   7   7     1219.60     1209.68     38.79 o 
   1   7   7      296.51      340.35     22.70 o 
   2   7   7      600.01      626.62     25.84 o 
   3   7   7        0.03        4.09      9.81 o 
   4   7   7      610.42      660.17     27.02 o 
   5   7   7       52.84       46.84     12.36 o 
   6   7   7      803.30      819.14     33.90 o 
   7   7   7        0.00        7.74     13.93 o 
  -7   8   7      726.32      763.15     46.90 o 
  -6   8   7        0.30      -11.07     15.31 o 
  -5   8   7      348.33      313.57     32.88 o 
  -4   8   7        0.89        6.30     16.05 o 
  -3   8   7      367.74      379.16     34.65 o 
  -2   8   7        0.11        8.55     12.70 o 
  -1   8   7      425.60      396.31     29.24 o 
   0   8   7       22.78       45.22     16.23 o 
   1   8   7     1749.94     1789.22     53.89 o 
   2   8   7        1.12       -4.30      9.67 o 
   3   8   7      773.29      761.17     29.03 o 
   4   8   7        0.50       -3.86      9.03 o 
   5   8   7      275.70      333.54     21.46 o 
   6   8   7       40.89       54.60     14.82 o 
   7   8   7      781.41      795.72     44.52 o 
   8   8   7       54.56       78.04     19.69 o 
  -8   9   7      204.61      185.42     34.67 o 
  -7   9   7        1.03      -10.05     14.45 o 
  -6   9   7      531.29      512.42     58.02 o 
  -5   9   7       50.58       24.36     23.37 o 
  -4   9   7      438.57      459.01     42.75 o 
  -3   9   7       19.40       19.48     17.50 o 
  -2   9   7      510.73      526.85     39.72 o 
  -1   9   7       49.58       65.35     21.66 o 
   0   9   7      881.74      846.70     47.50 o 
   1   9   7        7.14       20.84     15.43 o 
   2   9   7      674.97      693.72     53.16 o 
   3   9   7       72.40       86.56     16.28 o 
   4   9   7      302.34      303.12     23.76 o 
   5   9   7        1.99        2.75     12.30 o 
   6   9   7      439.92      466.05     32.50 o 
   7   9   7        9.58       23.53     15.61 o 
   8   9   7      242.46      235.57     26.90 o 
  -7  10   7      294.18      336.75     42.86 o 
  -6  10   7        7.78      -12.76     13.19 o 
  -5  10   7      440.63      453.40     58.13 o 
  -4  10   7        5.49       -2.74     12.28 o 
  -3  10   7      554.89      550.35     62.47 o 
  -2  10   7        0.15        8.46     17.12 o 
  -1  10   7      426.06      459.00     38.36 o 
   0  10   7        9.24        1.55     16.84 o 
   1  10   7      552.95      547.54     40.71 o 
   2  10   7        1.84      -11.95     16.12 o 
   3  10   7      345.69      403.85     32.07 o 
   4  10   7       35.58       40.76     16.66 o 
   5  10   7      294.50      320.12     27.37 o 
   6  10   7        0.11       23.13     18.88 o 
   7  10   7      382.05      388.60     38.77 o 
  -5  11   7       10.16       -9.61     15.37 o 
  -4  11   7      322.59      353.48     59.10 o 
  -3  11   7       28.23       10.45     13.49 o 
  -2  11   7      258.10      193.71     37.05 o 
  -1  11   7        7.39       18.98     13.48 o 
   0  11   7      512.39      525.82     47.12 o 
   1  11   7        5.06      -15.92     15.92 o 
   2  11   7      373.99      441.91     39.06 o 
   3  11   7        5.63       14.68     14.57 o 
   4  11   7      331.25      324.89     35.38 o 
   5  11   7        0.62       12.22     17.99 o 
  -3  12   7      161.31       59.91     36.48 o 
  -2  12   7       14.14       34.30     20.86 o 
  -1  12   7      241.20      293.04     43.02 o 
   0  12   7        0.08      -16.87     17.21 o 
   1  12   7      538.20      588.05     45.08 o 
   2  12   7        6.42       26.72     20.01 o 
   3  12   7      329.12      353.60     33.33 o 
   0   0   8     1296.19     1337.62     97.85 o 
   0   1   8        0.00       -4.36     13.66 o 
   1   1   8      602.73      701.89     29.79 o 
  -1   2   8        1.45       -0.68     11.40 o 
   0   2   8      747.27      834.20     28.35 o 
   1   2   8       33.36       57.87     14.85 o 
   2   2   8      701.50      718.68     30.57 o 
  -2   3   8       24.28       18.27     12.62 o 
  -1   3   8     2226.66     2317.24     45.35 o 
   0   3   8       97.44      118.43     14.85 o 
   1   3   8      569.46      614.22     25.61 o 
   2   3   8       15.01       32.45     13.17 o 
   3   3   8     1378.33     1310.86     40.19 o 
  -3   4   8       21.54       28.06     13.30 o 
  -2   4   8     3990.03     4049.51     69.83 o 
  -1   4   8        8.33       14.85     12.55 o 
   0   4   8     1354.28     1350.39     34.79 o 
   1   4   8        0.00       -7.22      9.81 o 
   2   4   8      184.22      152.72     16.44 o 
   3   4   8       58.62       78.16     16.02 o 
   4   4   8      704.88      736.29     32.07 o 
  -4   5   8       13.24       16.07     12.83 o 
  -3   5   8     1823.09     1828.27     47.84 o 
  -2   5   8        7.45       -0.37     11.14 o 
  -1   5   8     1221.88     1205.07     39.20 o 
   0   5   8       43.31       62.24     15.27 o 
   1   5   8      851.03      818.61     29.01 o 
   2   5   8       17.50       12.05     13.48 o 
   3   5   8      110.53      106.31     15.08 o 
   4   5   8       52.65       63.36     14.51 o 
   5   5   8      610.44      664.82     31.23 o 
  -5   6   8        7.86       28.65     14.08 o 
  -4   6   8      425.51      409.97     26.10 o 
  -3   6   8       18.72       15.57     12.00 o 
  -2   6   8      878.56      941.80     36.20 o 
  -1   6   8        1.55       17.71     12.86 o 
   0   6   8      836.10      821.43     32.14 o 
   1   6   8        5.23        7.83      9.99 o 
   2   6   8      840.89      846.30     30.27 o 
   3   6   8       20.76        2.45     10.59 o 
   4   6   8      483.78      484.24     24.57 o 
   5   6   8       11.07       32.22     12.67 o 
   6   6   8      607.79      637.53     34.69 o 
  -6   7   8       69.11       87.04     22.48 o 
  -5   7   8      546.08      584.64     39.54 o 
  -4   7   8       21.51       46.00     15.66 o 
  -3   7   8      332.19      311.57     27.19 o 
  -2   7   8       37.07       61.29     16.87 o 
  -1   7   8     1040.87     1108.40     38.60 o 
   0   7   8       11.98      -10.67     10.67 o 
   1   7   8      788.46      827.05     29.77 o 
   2   7   8        0.80        7.63     10.37 o 
   3   7   8      482.99      505.89     24.86 o 
   4   7   8       14.52       -3.61      9.94 o 
   5   7   8      736.49      783.75     31.42 o 
   6   7   8        3.03        4.51     12.29 o 
   7   7   8      184.38      160.15     27.16 o 
  -7   8   8        1.29        0.45     14.20 o 
  -6   8   8      453.86      394.24     54.17 o 
  -5   8   8       16.10       -1.53     17.10 o 
  -4   8   8      385.34      423.70     50.16 o 
  -3   8   8        0.05        0.80     16.51 o 
  -2   8   8      512.58      506.72     32.13 o 
  -1   8   8       41.43       63.25     17.90 o 
   0   8   8      661.88      705.52     36.98 o 
   1   8   8       17.78       13.42     14.73 o 
   2   8   8      291.85      320.21     23.02 o 
   3   8   8       17.94       46.16     12.56 o 
   4   8   8      509.08      535.04     26.10 o 
   5   8   8        0.00       -7.75     11.14 o 
   6   8   8      324.60      341.30     29.01 o 
   7   8   8       30.09       18.43     18.03 o 
   8   8   8      344.76      336.37     37.51 o 
  -7   9   8      290.90      310.93     43.38 o 
  -6   9   8        4.42       -0.63     13.95 o 
  -5   9   8      695.43      785.99     68.64 o 
  -4   9   8        4.36      -10.62     10.62 o 
  -3   9   8       79.46       10.36     14.65 o 
  -2   9   8        0.76      -15.47     15.47 o 
  -1   9   8      502.25      544.77     47.30 o 
   0   9   8        0.78      -10.37     15.45 o 
   1   9   8      462.65      523.69     33.61 o 
   2   9   8        1.10       -2.61     12.44 o 
   3   9   8      399.69      410.05     28.33 o 
   4   9   8        1.02       -6.38     12.19 o 
   5   9   8      312.62      339.09     27.60 o 
   6   9   8        7.80       18.27     17.84 o 
   7   9   8      386.72      394.62     37.58 o 
  -5  10   8        0.28      -14.60     14.60 o 
  -4  10   8      358.10      338.68     54.50 o 
  -3  10   8        0.12       12.22     14.32 o 
  -2  10   8      106.16       61.68     22.37 o 
  -1  10   8       15.24        0.67     14.60 o 
   0  10   8      656.64      718.64     53.33 o 
   1  10   8        2.02       -4.09     17.46 o 
   2  10   8      631.24      619.42     38.21 o 
   3  10   8        6.14       26.40     15.59 o 
   4  10   8      187.43      165.72     23.75 o 
   5  10   8        0.75       14.16     14.20 o 
  -3  11   8      235.11       98.72     83.68 o 
  -2  11   8        0.64       11.65     16.01 o 
  -1  11   8      295.59      296.16     42.22 o 
   0  11   8       17.83       15.84     16.42 o 
   1  11   8      517.97      536.55     43.22 o 
   2  11   8        6.44        7.15     16.44 o 
   3  11   8      289.40      252.90     30.06 o 
   0   1   9      537.52      537.76     34.55 o 
   1   1   9       27.02       19.88     14.81 o 
  -1   2   9      675.17      647.74     35.16 o 
   0   2   9       43.02       42.00     16.66 o 
   1   2   9     1026.55     1029.42     42.31 o 
   2   2   9       31.97       32.69     15.37 o 
  -2   3   9     1162.60     1192.64     39.88 o 
  -1   3   9       44.68       66.79     17.91 o 
   0   3   9     1175.85     1149.97     45.00 o 
   1   3   9       26.03       48.80     16.48 o 
   2   3   9      961.59      955.35     36.10 o 
   3   3   9      203.27      177.47     20.33 o 
  -3   4   9      672.76      735.36     33.40 o 
  -2   4   9      163.15      231.19     22.52 o 
  -1   4   9      927.41      972.66     37.02 o 
   0   4   9       35.90       43.86     15.48 o 
   1   4   9      603.05      620.21     29.54 o 
   2   4   9      506.85      481.89     27.76 o 
   3   4   9      439.93      434.58     26.91 o 
   4   4   9      171.56      231.61     22.59 o 
  -4   5   9      319.25      348.99     25.27 o 
  -3   5   9       16.14       13.73     11.79 o 
  -2   5   9      656.04      728.94     33.11 o 
  -1   5   9       35.48       63.50     15.52 o 
   0   5   9      402.70      426.75     23.38 o 
   1   5   9        7.33       21.70     11.80 o 
   2   5   9      287.55      250.28     22.87 o 
   3   5   9      324.66      374.66     25.50 o 
   4   5   9      839.47      745.40     33.80 o 
   5   5   9        7.95       -3.38     10.50 o 
  -5   6   9      437.77      456.35     31.52 o 
  -4   6   9        9.83       30.08     12.98 o 
  -3   6   9      225.23      194.99     21.92 o 
  -2   6   9        0.03        0.36     11.66 o 
  -1   6   9      791.74      787.65     34.35 o 
   0   6   9        0.48        4.96     10.63 o 
   1   6   9      413.60      432.07     23.96 o 
   2   6   9       25.91       26.58     12.48 o 
   3   6   9      553.69      535.68     28.60 o 
   4   6   9        3.38        4.28     10.86 o 
   5   6   9      717.73      813.91     35.59 o 
   6   6   9        2.43        2.28     14.06 o 
  -6   7   9      419.74      450.88     43.12 o 
  -5   7   9        6.78       15.48     13.15 o 
  -4   7   9      373.73      249.93     61.55 o 
  -3   7   9        5.01        8.77     12.62 o 
  -2   7   9      567.45      579.57     51.90 o 
  -1   7   9        0.12        8.03     11.68 o 
   0   7   9      584.45      598.34     28.35 o 
   1   7   9       51.38       90.64     15.53 o 
   2   7   9      457.57      470.48     27.08 o 
   3   7   9       38.71       48.90     13.32 o 
   4   7   9      442.73      464.98     28.36 o 
   5   7   9       19.82       27.61     13.19 o 
   6   7   9      396.33      427.55     31.48 o 
   7   7   9        4.61        5.93     18.01 o 
  -6   8   9       12.21       12.47     15.90 o 
  -5   8   9      425.62      480.70     57.18 o 
  -4   8   9       51.30        3.44     16.18 o 
  -3   8   9      259.31      121.04    189.45 o 
  -2   8   9        2.56        3.91     10.50 o 
  -1   8   9      417.34      434.10     36.75 o 
   0   8   9       17.60       32.13     16.27 o 
   1   8   9      483.59      545.86     31.21 o 
   2   8   9       11.89        2.52     12.14 o 
   3   8   9      359.17      353.21     25.87 o 
   4   8   9        0.14        7.68     10.95 o 
   5   8   9      383.96      411.47     30.52 o 
   6   8   9       26.47       33.88     14.23 o 
  -5   9   9       54.27       23.69     20.69 o 
  -4   9   9      285.79      143.01     89.17 o 
  -3   9   9       13.03       -2.74     12.30 o 
  -2   9   9      252.73      281.55     54.43 o 
  -1   9   9       14.79       -1.53     13.44 o 
   0   9   9      463.97      526.58     47.49 o 
   1   9   9       33.04       28.13     13.63 o 
   2   9   9      484.14      523.60     30.92 o 
   3   9   9       55.69       80.12     17.24 o 
   4   9   9      305.62      320.54     30.83 o 
   5   9   9        2.21       20.82     15.78 o 
  -3  10   9      304.40      340.77     58.78 o 
  -2  10   9        1.85       10.98     18.41 o 
  -1  10   9      423.24      452.04     48.22 o 
   0  10   9        8.11       13.47     15.52 o 
   1  10   9      302.52      432.25     33.92 o 
   2  10   9        6.89       40.17     16.17 o 
   3  10   9      237.52      303.86     30.70 o 
   0   0  10      292.80      311.43     64.67 o 
   0   1  10        1.10        4.61     14.00 o 
   1   1  10      605.77      541.17     35.81 o 
  -1   2  10       44.19       42.27     17.19 o 
   0   2  10      822.12      779.50     41.71 o 
   1   2  10       41.30       83.62     19.81 o 
   2   2  10     1085.48     1214.52     47.78 o 
  -2   3  10        6.89       12.98     13.65 o 
  -1   3  10      538.84      526.61     33.46 o 
   0   3  10       37.39       43.41     16.81 o 
   1   3  10      701.86      624.30     38.25 o 
   2   3  10      104.40      113.69     20.44 o 
   3   3  10      451.41      443.82     31.27 o 
  -3   4  10       59.16       95.06     18.67 o 
  -2   4  10      158.11      166.64     22.71 o 
  -1   4  10        0.04        2.71     12.11 o 
   0   4  10      427.75      463.04     32.15 o 
   1   4  10       23.22       37.14     15.39 o 
   2   4  10      748.16      801.84     39.69 o 
   3   4  10       10.04       33.62     14.19 o 
   4   4  10      426.89      477.39     32.28 o 
  -4   5  10      126.55      128.31     18.38 o 
  -3   5  10      121.90       73.81     17.98 o 
  -2   5  10       49.81       63.97     17.27 o 
  -1   5  10      289.27      246.72     26.20 o 
   0   5  10       98.88      129.12     21.67 o 
   1   5  10      312.89      262.81     26.20 o 
   2   5  10        4.79      -12.25     18.13 o 
   3   5  10      663.62      631.91     36.46 o 
   4   5  10        8.94       48.08     14.33 o 
   5   5  10      397.36      307.97     26.34 o 
  -5   6  10        6.31        3.01     10.98 o 
  -4   6  10      393.03      464.39     39.57 o 
  -3   6  10        1.29        3.14     11.53 o 
  -2   6  10      239.28      137.50     76.03 o 
  -1   6  10       30.36       26.70     14.25 o 
   0   6  10      363.98      302.10     63.07 o 
   1   6  10        4.70        9.87     12.75 o 
   2   6  10      341.82      382.79     28.63 o 
   3   6  10        0.09       22.80     12.56 o 
   4   6  10      435.70      489.01     29.44 o 
   5   6  10       22.62       25.31     11.66 o 
   6   6  10      461.00      579.93     36.07 o 
  -6   7  10       28.21       60.50     23.16 o 
  -5   7  10      328.47      337.31     37.64 o 
  -4   7  10        7.82        5.38     11.56 o 
  -3   7  10      215.88       88.16     58.28 o 
  -2   7  10       14.15       11.25     10.44 o 
  -1   7  10      249.75      103.02     69.72 o 
   0   7  10       73.19       58.83     22.83 o 
   1   7  10      275.69      280.84     30.72 o 
   2   7  10        2.07       17.90     12.76 o 
   3   7  10      398.33      382.02     26.39 o 
   4   7  10        2.35        6.27     12.04 o 
   5   7  10      345.06      340.78     30.11 o 
   6   7  10        5.27       -0.16     12.99 o 
  -4   8  10      218.80       63.24     62.23 o 
  -3   8  10       20.20        7.11     14.00 o 
  -2   8  10      295.75      300.35    127.57 o 
  -1   8  10       10.99        6.16     18.30 o 
   0   8  10      420.11      532.73     57.39 o 
   1   8  10        8.34       13.73     13.02 o 
   2   8  10      449.87      537.87     35.21 o 
   3   8  10        1.48        5.68     13.44 o 
   4   8  10      401.95      445.87     30.01 o 
  -2   9  10        0.09        5.51     14.53 o 
  -1   9  10      396.55      453.02     46.48 o 
   0   9  10       11.48       22.68     18.78 o 
   1   9  10      321.27      308.84     35.11 o 
   2   9  10        4.17       12.09     13.94 o 
   0   1  11      842.48      263.05     59.40 o 
   1   1  11        0.00       -8.72     11.22 o 
  -1   2  11      396.48      352.15    116.51 o 
   0   2  11        1.93       -5.51     14.93 o 
   1   2  11      240.48      256.79     34.80 o 
   2   2  11       15.97       10.15     13.93 o 
  -2   3  11      313.04      339.52     33.69 o 
  -1   3  11        2.24       -2.57     12.19 o 
   0   3  11      302.32      367.38     44.40 o 
   1   3  11       62.66       57.09     17.61 o 
   2   3  11      207.13      130.13     38.00 o 
   3   3  11       12.31       21.60     12.71 o 
  -3   4  11      566.05      538.96     50.19 o 
  -2   4  11        1.09        4.03      8.46 o 
  -1   4  11      303.00      187.63     80.46 o 
   0   4  11       35.78       13.81     14.14 o 
   1   4  11      510.64      580.02     42.83 o 
   2   4  11       50.21       65.38     16.70 o 
   3   4  11      317.61      310.77     32.71 o 
   4   4  11        0.11       17.04     11.86 o 
  -4   5  11      390.20      375.74     46.20 o 
  -3   5  11       10.44       23.63     11.41 o 
  -2   5  11      260.82      128.91     78.11 o 
  -1   5  11        0.00        6.74      9.47 o 
   0   5  11      366.18      340.48     35.90 o 
   1   5  11        1.16       -1.83     14.31 o 
   2   5  11      505.60      457.12     32.18 o 
   3   5  11       18.28       38.62     14.53 o 
   4   5  11      113.95      114.71     22.75 o 
   5   5  11        1.13        1.06     13.16 o 
  -4   6  11        5.08       -9.29     12.92 o 
  -3   6  11      322.88      443.65     49.58 o 
  -2   6  11        9.47       17.03     11.04 o 
  -1   6  11       46.84       18.95     18.99 o 
   0   6  11      135.20      166.59     52.24 o 
   1   6  11      458.02      466.51     37.04 o 
   2   6  11        8.76       27.05     13.51 o 
   3   6  11      207.27      201.60     26.24 o 
   4   6  11        0.10       14.03     14.37 o 
  -2   7  11      170.26       50.78     52.38 o 
  -1   7  11       53.52       44.20     35.94 o 
   0   7  11      187.62      109.87     44.65 o 
   1   7  11       81.97      140.50     23.76 o 
   2   7  11      311.00      358.86     31.51 o 
   0   0  12      409.78        8.09     18.08 o 
   0   1  12        4.49        6.86      9.04 o 
   1   1  12      298.80       61.89     63.55 o 
  -1   2  12       34.86        9.96     10.59 o 
   0   2  12      265.44       38.43     44.22 o 
   1   2  12       49.60       24.78     11.79 o 
   2   2  12      195.11       61.74     48.08 o 
  -2   3  12        1.28       22.10     13.60 o 
  -1   3  12      135.63       13.73     18.39 o 
   0   3  12        0.24        3.47     10.02 o 
   1   3  12      289.02      102.61     70.67 o 
   2   3  12        2.19        0.63     11.79 o 
   3   3  12      145.93       76.40     36.39 o 
  -3   4  12        0.42       20.33     14.08 o 
  -2   4  12      191.85      112.42     70.08 o 
  -1   4  12        0.08        7.71     11.82 o 
   0   4  12      343.49      395.19     38.72 o 
   1   4  12       23.21       11.68     13.02 o 
   2   4  12      226.33      147.19     46.01 o 
   3   4  12        5.45       42.18     15.15 o 
  -1   5  12      546.08      564.99     55.15 o 
   0   5  12        8.77       16.90     12.99 o 
   1   5  12      143.21      119.09     35.94 o 
                                                 
